# Supplementary material for: Genetic basis of local adaptation in the cold-tolerant mangrove Kandelia obovata
Source: Front Plant Sci. 2024 Apr 24;15:1385210. doi: 10.3389/fpls.2024.1385210 (PMC11076828; doi:10.3389/fpls.2024.1385210)
Supplement: Supplementary file 1 [file DataSheet_1.zip]

Archive with 2 entries (2 files):
- Figures S1 - S4.DOCX
- Tables S1 - S6.XLSX
