# Supplementary material for: Genetic basis of local adaptation in the cold-tolerant mangrove Kandelia obovata
Source: Front Plant Sci. 2024 Apr 24;15:1385210. doi: 10.3389/fpls.2024.1385210 (PMC11076828; doi:10.3389/fpls.2024.1385210)
Supplement: Supplementary file 1 [file DataSheet_1.zip › Tables S1 - S6.XLSX]

## Sheet: Table S1
Table S1 Overview information of Illumina re-sequencing data per sample of Kandelia obovata
Population	Sample ID	Mapping rate (%)	Mean coverage
Fuding	FD01	94.25	43.8303
	FD02	92.31	38.8383
	FD03	92.41	41.3591
	FD04	94.65	48.1449
	FD05	94.45	37.6566
	FD06	92.86	34.5136
	FD07	94.64	41.4428
	FD08	93.11	40.8547
	FD09	92.39	40.5275
	FD10	93.23	42.9951
	FD11	91.98	41.432
	FD12	95.21	37.3788
	FD13	93.38	39.5534
	FD14	94.03	45.1485
Shenzhen	SZ01	93.78	25.4736
	SZ02	94.93	33.5617
	SZ03	94.82	29.405
	SZ04	95.64	35.9262
	SZ05	87.37	27.5321
	SZ06	89.39	52.5958
	SZ07	90.88	31.5213
	SZ08	91.69	33.2317
	SZ09	93.58	28.3589
	SZ10	94.91	22.3116
	SZ11	93.04	30.2616
	SZ12	94.87	30.6985
	SZ13	96.06	34.4487
	SZ14	92.27	38.0045
	SZ15	94.91	30.7422
	SZ16	89.99	31.7067
	SZ17	89.18	30.1875
Wenchang	WC01	95.74	49.0189
	WC02	95.55	50.7417
	WC03	95.65	54.1337
	WC04	96.10	52.1014
	WC05	95.75	57.1543
	WC06	94.85	51.7723
	WC07	94.49	49.1919
	WC08	95.61	48.6588
	WC09	94.63	52.1233
	WC10	94.67	46.3979
	WC11	95.68	47.3745
	WC12	96.17	44.6839
	WC13	94.62	47.6873
	WC14	94.94	39.4539
	WC15	95.61	47.6566

## Sheet: Table S2
Table S2 The setting ranges of the parameter estimation for 16 demographic models associated with Figure S1.
Model 1
[PARAMETERS]
//#isInt? #name #dist.#min #max
1 N_FJ unif 500 100000 output
1 N_GD unif 500 100000 output
1 N_HN unif 500 100000 output
1 N_ANC unif 500 100000 output
1 TDIV unif 500 1000000 output
[RULES]
[COMPLEX PARAMETERS]
0 RELANC = N_ANC/N_HN hide
Model 2
[PARAMETERS]
//#isInt? #name #dist.#min #max
1 N_FJ unif 500 100000 output
1 N_GD unif 500 100000 output
1 N_HN unif 500 100000 output
1 N_ANC unif 500 100000 output
1 N_ANC-FH unif 500 100000 output
1 TDIVFH unif 500 1000000 output
1 TPLUS-FH unif 500 1000000 hide
[RULES]
[COMPLEX PARAMETERS]
1 TDIV-G_ANC-FH = TDIVFH + TPLUS-FH output
0 RELANC-FH = N_ANC-FH/N_HN hide
0 RELANC-GH = N_ANC/N_ANC-FH hide
Model 3
[PARAMETERS]
//#isInt? #name #dist.#min #max
1 N_FJ unif 500 100000 output
1 N_GD unif 500 100000 output
1 N_HN unif 500 100000 output
1 N_ANC unif 500 100000 output
1 N_ANC-FG unif 500 100000 output
1 TDIVFG unif 500 1000000 output
1 TPLUS-FG unif 500 1000000 hide
[RULES]
[COMPLEX PARAMETERS]
1 TDIV-H_ANC-FG = TDIVFG + TPLUS-FG output
0 RELANC-FG = N_ANC-FG/N_GD hide
0 RELANC21 = N_ANC/N_ANC-FG hide
Model 4
[PARAMETERS]
//#isInt? #name #dist.#min #max
1 N_FJ unif 500 100000 output
1 N_GD unif 500 100000 output
1 N_HN unif 500 100000 output
1 N_ANC unif 500 100000 output
1 N_ANC-GH unif 500 100000 output
1 TDIVGH unif 500 1000000 output
1 TPLUS-GH unif 500 1000000 hide
[RULES]
[COMPLEX PARAMETERS]
1 TDIV-F_ANC-GH = TDIVGH + TPLUS-GH output
0 RELANC-GH = N_ANC-GH/N_HN hide
0 RELANC-FH = N_ANC/N_ANC-GH hide
Model 5
[PARAMETERS]
//#isInt? #name #dist.#min #max
1 N_FJ unif 500 100000 output
1 N_GD unif 500 100000 output
1 N_HN unif 500 100000 output
1 N_ANC unif 500 100000 output
1 TDIV unif 500 1000000 output
0 RELendBOT unif 1e-4 1 hide bounded
1 N_ancHN unif 500 100000 output
0 multTbot unif 1e-4 1 hide bounded
[RULES]
[COMPLEX PARAMETERS]
0 RELANC = N_ANC/N_HN hide
1 TforBotN = TDIV - 500 hide
1 AuxforBotN = TforBotN * multTbot hide
1 TBOT_Nstart = 500 + AuxforBotN output
1 TBOT_Nend = TBOT_Nstart - 500 output
1 N_BOT2 = RELendBOT * N_HN output
0 RELstartBOT = N_ancHN/N_BOT2 hide
Model 6
[PARAMETERS]
//#isInt? #name #dist.#min #max
1 N_FJ unif 500 100000 output
1 N_GD unif 500 100000 output
1 N_HN unif 500 100000 output
1 N_ANC unif 500 100000 output
1 TDIV unif 500 1000000 output
0 RELendBOT unif 1e-4 1 hide bounded
1 N_ancGD unif 500 100000 output
0 multTbot unif 1e-4 1 hide bounded
[RULES]
[COMPLEX PARAMETERS]
0 RELANC = N_ANC/N_HN hide
1 TforBotN = TDIV - 500 hide
1 AuxforBotN = TforBotN * multTbot hide
1 TBOT_Nstart = 500 + AuxforBotN output
1 TBOT_Nend = TBOT_Nstart - 500 output
1 N_BOT1 = RELendBOT * N_GD output
0 RELstartBOT = N_ancGD/N_BOT1 hide
Model 7
[PARAMETERS]
//#isInt? #name #dist.#min #max
1 N_FJ unif 500 100000 output
1 N_GD unif 500 100000 output
1 N_HN unif 500 100000 output
1 N_ANC unif 500 100000 output
1 TDIV unif 500 1000000 output
0 RELendBOT unif 1e-4 1 hide bounded
1 N_ancFJ unif 500 100000 output
0 multTbot unif 1e-4 1 hide bounded
[RULES]
[COMPLEX PARAMETERS]
0 RELANC = N_ANC/N_HN hide
1 TforBotN = TDIV - 500 hide
1 AuxforBotN = TforBotN * multTbot hide
1 TBOT_Nstart = 500 + AuxforBotN output
1 TBOT_Nend = TBOT_Nstart - 500 output
1 N_BOT0 = RELendBOT * N_FJ output
0 RELstartBOT = N_ancFJ/N_BOT0 hide
Model 8
[PARAMETERS]
//#isInt? #name #dist.#min #max
1 N_FJ unif 500 100000 output
1 N_GD unif 500 100000 output
1 N_HN unif 500 100000 output
1 N_ANC unif 500 100000 output
1 TDIV unif 500 1000000 output
0 N-HN-RESIZE unif 1e-4 1 hide
[RULES]
[COMPLEX PARAMETERS]
0 RELANC = N_ANC/N_HN hide
1 N-HN-atSPLIT = N_HN * N-HN-RESIZE output
0 tmpRATIOP-HN = N-HN-atSPLIT/N_HN hide
0 tmplogP-HN = log(tmpRATIOP-HN) hide
0 GrowthP-HN = tmplogP-HN/TDIV output
Model 9
[PARAMETERS]
//#isInt? #name #dist.#min #max
1 N_FJ unif 500 100000 output
1 N_GD unif 500 100000 output
1 N_HN unif 500 100000 output
1 N_ANC unif 500 100000 output
1 TDIV unif 500 1000000 output
0 N-GD-RESIZE unif 1e-4 1 hide
[RULES]
[COMPLEX PARAMETERS]
0 RELANC = N_ANC/N_HN hide
1 N-GD-atSPLIT = N_GD * N-GD-RESIZE output
0 tmpRATIOP-GD = N-GD-atSPLIT/N_GD hide
0 tmplogP-GD = log(tmpRATIOP-GD) hide
0 GrowthP-GD = tmplogP-GD/TDIV output
Model 10
[PARAMETERS]
//#isInt? #name #dist.#min #max
1 N_FJ unif 500 100000 output
1 N_GD unif 500 100000 output
1 N_HN unif 500 100000 output
1 N_ANC unif 500 100000 output
1 TDIV unif 500 1000000 output
0 N-FJ-RESIZE unif 1e-4 1 hide
[RULES]
[COMPLEX PARAMETERS]
0 RELANC = N_ANC/N_HN hide
1 N-FJ-atSPLIT = N_FJ * N-FJ-RESIZE output
0 tmpRATIOP-FJ = N-FJ-atSPLIT/N_FJ hide
0 tmplogP-FJ = log(tmpRATIOP-FJ) hide
0 GrowthP-FJ = tmplogP-FJ/TDIV output
Model 11
[PARAMETERS]
//#isInt? #name #dist.#min #max
1 N_FJ unif 500 100000 output
1 N_GD unif 500 100000 output
1 N_HN unif 500 100000 output
1 N_ANC unif 500 100000 output
1 TDIV unif 500 1000000 output
0 N-FJ-RESIZE unif 1e-4 1 hide
0 RELendBOT unif 1e-4 1 hide bounded
1 N_ancGD unif 500 100000 output
0 multTbot unif 1e-4 1 hide bounded
[RULES]
[COMPLEX PARAMETERS]
0 RELANC = N_ANC/N_HN hide
1 N-FJ-atSPLIT = N_FJ * N-FJ-RESIZE output
0 tmpRATIOP-FJ = N-FJ-atSPLIT/N_FJ hide
0 tmplogP-FJ = log(tmpRATIOP-FJ) hide
0 GrowthP-FJ = tmplogP-FJ/TDIV output
1 TforBotN = TDIV - 500 hide
1 AuxforBotN = TforBotN * multTbot hide
1 TBOT_Nstart = 500 + AuxforBotN output
1 TBOT_Nend = TBOT_Nstart - 500 output
1 N_BOT1 = RELendBOT * N_GD output
0 RELstartBOT = N_ancGD/N_BOT1 hide
Model 12
[PARAMETERS]
//#isInt? #name #dist.#min #max
1 N_FJ unif 500 100000 output
1 N_GD unif 500 100000 output
1 N_HN unif 500 100000 output
1 N_ANC unif 500 100000 output
1 TDIV unif 500 1000000 output
0 M-FG logunif 1e-5 1e-2 output
0 M-GF logunif 1e-5 1e-2 output
[RULES]
[COMPLEX PARAMETERS]
0 RELANC = N_ANC/N_HN hide
Model 13
[PARAMETERS]
//#isInt? #name #dist.#min #max
1 N_FJ unif 500 100000 output
1 N_GD unif 500 100000 output
1 N_HN unif 500 100000 output
1 N_ANC unif 500 100000 output
1 TDIV unif 500 1000000 output
0 M-HG logunif 1e-5 1e-2 output
0 M-GH logunif 1e-5 1e-2 output
[RULES]
[COMPLEX PARAMETERS]
0 RELANC = N_ANC/N_HN hide
Model 14
[PARAMETERS]
//all Ns are in number of haploid individuals
1 N_FJ unif 500 100000 output
1 N_GD unif 500 100000 output
1 N_HN unif 500 100000 output
1 N_ANC unif 500 100000 output
1 TDIV unif 500 1000000 output
0 M-FH logunif 1e-5 1e-2 output
0 M-HF logunif 1e-5 1e-2 output
[RULES]
[COMPLEX PARAMETERS]
0 RELANC = N_ANC/N_HN hide
Model 15
[PARAMETERS]
//#isInt? #name #dist.#min #max
1 N_FJ unif 500 100000 output
1 N_GD unif 500 100000 output
1 N_HN unif 500 100000 output
1 N_ANC unif 500 100000 output
1 TDIV unif 500 1000000 output
0 M-FG logunif 1e-5 1e-2 output
0 M-GF logunif 1e-5 1e-2 output
0 M-HG logunif 1e-5 1e-2 output
0 M-GH logunif 1e-5 1e-2 output
0 M-FH logunif 1e-5 1e-2 output
0 M-HF logunif 1e-5 1e-2 output
[RULES]
[COMPLEX PARAMETERS]
0 RELANC = N_ANC/N_HN hide
Model 16
[PARAMETERS]
//#isInt? #name #dist.#min #max
1 N_FJ unif 500 100000 output
1 N_GD unif 500 100000 output
1 N_HN unif 500 100000 output
1 N_ANC unif 500 100000 output
1 TDIV unif 500 1000000 output
0 N-FJ-RESIZE unif 1e-4 1 hide
0 RELendBOT unif 1e-4 1 hide bounded
1 N_ancGD unif 500 100000 output
0 multTbot unif 1e-4 1 hide bounded
0 M-FG logunif 1e-5 1e-2 output
0 M-GF logunif 1e-5 1e-2 output
0 M-HG logunif 1e-5 1e-2 output
0 M-GH logunif 1e-5 1e-2 output
0 M-FH logunif 1e-5 1e-2 output
0 M-HF logunif 1e-5 1e-2 output
[RULES]
[COMPLEX PARAMETERS]
0 RELANC = N_ANC/N_HN hide
1 N-FJ-atSPLIT = N_FJ * N-FJ-RESIZE output
0 tmpRATIOP-FJ = N-FJ-atSPLIT/N_FJ hide
0 tmplogP-FJ = log(tmpRATIOP-FJ) hide
0 GrowthP-FJ = tmplogP-FJ/TDIV output
1 TforBotN = TDIV - 500 hide
1 AuxforBotN = TforBotN * multTbot hide
1 TBOT_Nstart = 500 + AuxforBotN output
1 TBOT_Nend = TBOT_Nstart - 500 output
1 N_BOT1 = RELendBOT * N_GD output
0 RELstartBOT = N_ancGD/N_BOT1 hide

## Sheet: Table S3
Table S3 Results for different groups of demographic models associated with Figure S1
(a) Results for divergence group of demographic models 1-4
Model	MaxEstLhood	Number of params	AIC (Akaike information criterion)	ΔAIC	AIC weight
Model 1	-1.09174e+06	5	2.18349e+06	4628.12	1
Model 2	-1.18216e+06	7	2.36433e+06	185470	0
Model 3	-1.09359e+06	7	2.1872e+06	8336.62	2.96e-81
Model 4	-1.18282e+06	7	2.36565e+06	186785	0
(b) Results for bottleneck group of demographic models 5-7
Model	MaxEstLhood	Number of params	AIC (Akaike information criterion)	ΔAIC	AIC weight
Model 5	-1.09167e+06	9	2.18336e+06	4494.3	5.41e-09
Model 6	-1.09148e+06	9	2.18298e+06	4113.59	1
Model 7	-1.09166e+06	9	2.18334e+06	4476.56	1.31e-08
(c) Results for expansion group of demographic models 8-10
Model	MaxEstLhood	Number of params	AIC (Akaike information criterion)	ΔAIC	AIC weight
Model 8	-1.09183e+06	7	2.18367e+06	4801.87	4.59e-21
Model 9	-1.09163e+06	7	2.18327e+06	4403.03	2.1e-12
Model 10	-1.09136e+06	7	2.18273e+06	3865.26	1
(d) Results for magration group of demographic models 11-14
Model	MaxEstLhood	Number of params	AIC (Akaike information criterion)	ΔAIC	AIC weight
Model 11	-1.09177e+06	7	2.18355e+06	4686.08	1.07e-86
Model 12	-1.09173e+06	7	2.18348e+06	4615.72	3.61e-85
Model 13	-1.0907e+06	7	2.18142e+06	2551.4	2.42e-40
Model 14	-1.08979e+06	11	2.17959e+06	727.004	1
(e) Results for all demographic models
Model	MaxEstLhood	Number of params	AIC (Akaike information criterion)	ΔAIC	AIC weight
Model 1	-1.09174e+06	5	2.18349e+06	4628.12	3.17e-101
Model 2	-1.18216e+06	7	2.36433e+06	185470	0
Model 3	-1.09359e+06	7	2.1872e+06	8336.62	9.39e-182
Model 4	-1.18282e+06	7	2.36565e+06	186785	0
Model 5	-1.09167e+06	9	2.18336e+06	4494.3	2.56e-98
Model 6	-1.09148e+06	9	2.18298e+06	4113.59	4.73e-90
Model 7	-1.09166e+06	9	2.18334e+06	4476.56	6.2e-98
Model 8	-1.09183e+06	7	2.18367e+06	4801.87	5.36e-105
Model 9	-1.09163e+06	7	2.18327e+06	4403.03	2.45e-96
Model 10	-1.09136e+06	7	2.18273e+06	3865.26	1.17e-84
Model 11	-1.09177e+06	7	2.18355e+06	4686.08	1.75e-102
Model 12	-1.09173e+06	7	2.18348e+06	4615.72	5.9e-101
Model 13	-1.0907e+06	7	2.18142e+06	2551.4	3.95e-56
Model 14	-1.08979e+06	11	2.17959e+06	727.004	1.63e-16
Model 15	-1.08942e+06	17	2.17887e+06	0	1

## Sheet: Table S4
Table S6 List of genes located in a highly differentiated regions
Populations	K. obovata gene	Orthologs in Arabidopsis	Gene symbol	Description	GO terms of biological process
F-W	Maker00002560	AT3G01810		EEIG1/EHBP1 protein amino-terminal domain protein
	Maker00002595	AT1G27910	PUB45	plant U-box 45	protein ubiquitination
	Maker00006413	AT5G14740	BCA2	Beta carbonic anhydrase 2	carbon utilization
	Maker00006455	AT1G23740	AOR	alkenal/one oxidoreductase	response to cold
F-S	Maker00002457	AT1G69680		ran guanine nucleotide release factor, putative (Mog1/PsbP/DUF1795-like photosystem II reaction center PsbP family protein)	protein import into nucleus
	Maker00002665	AT5G46110	APE2	ACCLIMATION OF PHOTOSYNTHESIS TO ENVIRONMENT 2	triose phosphate transmembrane transport
	Maker00002948	AT3G52120	CIS1	CRY2 INTERACTING SPLICING FACTOR 1	RNA processing
	Maker00003467	AT5G48020		2-oxoglutarate (2OG) and Fe(II)-dependent oxygenase superfamily protein
	Maker00014866	AT5G35400	TRUA5	Enzyme for the pseudouridine (Ψ) to uridine (U) conversion	tRNA pseudouridine synthesis
	Maker00017856	AT1G07630	PLL5	pol-like 5, protein phosphatase 2C like gene	protein dephosphorylation
	Maker00017915
	Maker00018193	AT5G59740		UDP-N-acetylglucosamine (UAA) transporter family	transmembrane transport
S-W	Maker00000080	AT3G47610		transcription regulator/ zinc ion binding protein	positive regulation of DNA-templated transcription
	Maker00000340	AT1G02630		Nucleoside transporter family protein	nucleoside transmembrane transport
	Maker00000528	AT3G02750		Protein phosphatase 2C family protein	peptidyl-threonine dephosphorylation
	Maker00000642	AT1G06010		basic leucine zipper/W2 domain protein	biological process
	Maker00000994
	Maker00001833	AT1G04030		eisosome protein	male meiosis II
	Maker00001853	AT4G14300	RBGD4	RNA-binding glycine-rich protein D4	regulation of response to salt stress
	Maker00001940	AT2G33390
	Maker00002595	AT1G27910	PUB45	plant U-box 45	protein ubiquitination
	Maker00002861	AT2G16430	PAP10	purple acid phosphatase 10	cellular response to phosphate starvation
	Maker00003272	AT1G21650	SECA2	Encodes a component of the thylakoid-localized Sec system involved in the translocation of cytoplasmic proteins into plastid.	embryo development ending in seed dormancy
	Maker00004032	AT3G13960	GRF5	Growth-regulating factor 5	response to cold
	Maker00004062	AT1G72570	AIL1	AP2-like ethylene-responsive transcription factor	ethylene-activated signaling pathway
	Maker00004294	AT1G25550	HHO3	HRS1 HOMOLOG3	cellular response to hypoxia
	Maker00004437	AT1G68530	KCS6	3-ketoacyl-CoA synthase family involved in the biosynthesis of VLCFA	response to cold
	Maker00004460	AT1G70950	WDL7	WAVE DAMPENED 7	response to abscisic acid
	Maker00004523	AT3G25905	CLE27	CLAVATA3/ESR-RELATED 27	cell-cell signaling involved in cell fate commitment
	Maker00004536	AT1G23050		hydroxyproline-rich glycoprotein family protein
	Maker00004832	AT4G02210		Myb/SANT-like DNA-binding domain protein
	Maker00005192
	Maker00005232	AT3G49720	CGR2	cotton Golgi-related 2	leaf morphogenesis
	Maker00005452	AT1G50060		CAP (Cysteine-rich secretory proteins, Antigen 5, and Pathogenesis-related 1 protein) superfamily protein	biological process
	Maker00005494	AT4G33630	EX1	EXECUTER1. Mediates singlet oxygen induced programmed cell death.	response to singlet oxygen
	Maker00006074	AT5G64380		Inositol monophosphatase family protein	fructose metabolic process
	Maker00006210	AT1G08980	AMI1	amidase 1	auxin biosynthetic process
	Maker00006424	AT2G03480	QUL2	QUASIMODO2 LIKE 2
	Maker00006950	AT3G27350		transcriptional regulator ATRX-like protein
	Maker00007091	AT3G46610	LPE1	LOW PHOTOSYNTHETIC EFFICIENCY 1	response to light stimulus
	Maker00007136	AT2G13680	CALS5	callose synthase 5	regulation of pollen tube growth
	Maker00007444	AT5G19190
	Maker00007772	AT1G65540	LETM2	leucine zipper-EF-hand-containing transmembrane protein 2
	Maker00007877	AT4G39350	CESA2	cellulose synthase A2	cellulose biosynthetic process
	Maker00007966	AT2G43850	ILK1	INTEGRIN-LINKED KINASE1	response to osmotic stress
	Maker00008103	AT5G40650	SDH2-2	Succinate dehydrogenase [ubiquinone] iron-sulfur subunit 2	aerobic respiration
	Maker00008211	AT5G19200	TSC10B	significant similarity to the yeast 3-ketodihydrosphinganine (3-KDS) reductase, Tsc10p	sphingolipid biosynthetic process
	Maker00008350	AT2G43820	UGT74F2	UDP-glucosyltransferase 74F2	salicylic acid metabolic process
	Maker00008456	AT1G15520	ABCG40	ATP-binding cassette G40	response to cold
	Maker00010492	AT2G44970		alpha/beta-Hydrolases superfamily protein
	Maker00010750	AT4G08920	CRY1	cryptochrome 1	response to blue light
	Maker00011674	AT1G21400	E1A1	Branched chain alpha-keto acid dehydrogenase E1 alpha	branched-chain amino acid catabolic process
	Maker00011804	AT4G10490	DLO2	DMR6-LIKE OXYGENASE 2	salicylic acid catabolic process
	Maker00012336	AT2G35630	MOR1	MICROTUBULE ORGANIZATION 1	cell plate formation involved in plant-type cell wall biogenesis
	Maker00012357	AT4G20390	CASPL1B2	CASP-like protein 1B2, Uncharacterized protein family (UPF0497)
	Maker00013365	AT3G54610	HAG1	histone acetyltransferase of the GNAT family 1	flower development
	Maker00013529	AT1G04140		Transducin family protein / WD-40 repeat family protein	regulation of protein catabolic process
	Maker00014423	AT3G48990	AAE3	ACYL-ACTIVATING ENZYME 3	defense response to fungus
	Maker00014550	AT1G50180	CAR1	CEL-Activated Resistance 1	defense response
	Maker00014612
	Maker00014961	AT2G17220	Kin3	putative serine/threonine-specific protein kinase kin3	defense response
	Maker00015311	AT5G42570		B-cell receptor-associated 31-like protein	intracellular protein transport
	Maker00015319	AT4G14305		Peroxisomal membrane 22 kDa (Mpv17/PMP22) family protein
	Maker00015463	AT1G11910	APA1	Aspartic proteinase A1	lipid metabolic process
	Maker00015494	AT1G11860	GDCST	Aminomethyltransferase	glycine catabolic process
	Maker00015647	AT1G62250		Increased tendency to retain introns in smeb mutants under normal or chilling stress condition
	Maker00015660	AT1G05100	MAPKKK18	mitogen-activated protein kinase kinase kinase 18	negative regulation of stomatal opening
	Maker00015789	AT4G28200		U3 small nucleolar RNA-associated-like protein	endoplasmic reticulum calcium ion homeostasis
	Maker00016003	AT5G45360	SKIP31	SKP1-interacting partner 31	protein ubiquitination
	Maker00016308	AT3G58050
	Maker00016326	AT4G33920	PP2C63	Probable protein phosphatase 2C 63
	Maker00016453	AT5G02860		Pentatricopeptide repeat (PPR) superfamily protein
	Maker00016573	AT4G34290	SWIB3	SWIB/MDM2 domain superfamily protein
	Maker00016613	AT5G06680	GCP3	Gamma-tubulin complex component 3	microtubule nucleation
	Maker00016879	AT4G33925	SSN2	suppressor of sni1 2	defense response
	Maker00018105	AT2G27230	LHW	LONESOME HIGHWAY	root development
	Maker00018163	AT5G22100		RNA cyclase family protein	ribosome biogenesis
	Maker00018375	AT4G23740		Leucine-rich repeat protein kinase family protein
	Maker00018456	AT4G23730		Galactose mutarotase-like superfamily protein	carbohydrate metabolic process

## Sheet: Table S5
Table S5 Positve selected genes of K. obovata compared to K.candel detected by MK test.
K. obovata gene	MK test adjusted p-value a	α (adapative fixations)	Dn b	Ds c	Pn d	Ps e	Orthologs in Arabidopsis	Gene symble	Description	GO terms of biological process
Maker00003988	0.0256633	0.95	148	16	3	6	AT5G57020	NMT1	Glycylpeptide N-tetradecanoyltransferase 1	embryonic shoot morphogenesis
Maker00004062	0.0265203	0.99	65	1	3	4	AT1G72570	AIL1	AP2-like ethylene-responsive transcription factor 1	ethylene-activated signaling pathway
Maker00004383	0.0311135	1	12	0	5	11	AT1G25390	LRK10L4	Leaf rust 10 disease-resistance locus receptor- like protein kinase-like 4	phosphorylation
Maker00005613	0.00850427	0.97	73	6	2	6	AT3G19570	SCO3	QWRF domain containing 1, SNOWY COTYLEDON 3	chloroplast organization
Maker00006414	0.00202891	0.95	63	4	9	11
Maker00007133	0.00208584	0.94	90	8	7	10	AT5G15300		Pentatricopeptide repeat (PPR) superfamily protein	RNA modification
Maker00007136	0.00320651	0.97	35	3	4	10	AT2G13680	CALS5	callose synthase 5	regulation of pollen tube growth
Maker00007259	0.000227532	0.98	135	5	5	8	AT1G53570	MAP3KA	mitogen-activated protein kinase kinase kinase 3	pattern recognition receptor signaling pathway
Maker00007855	0.000240068	0.95	154	10	7	10	AT5G40710		zinc finger (C2H2 type) family protein
Maker00008655	0.0370449	1	10	0	18	30	AT5G52280		Myosin heavy chain-related protein
Maker00008847	0.000227532	0.88	446	65	13	16	AT1G15780	MED15A	Mediator of RNA polymerase II transcription subunit 15a	positive regulation of fatty acid biosynthetic process
Maker00009094	0.00137852	0.95	63	8	4	11	AT1G18950	DDR4	DDT-RELATED PROTEIN4	regulation of DNA-templated transcription
Maker00010255	0.00226215	0.95	100	6	6	8
Maker00010486	0.00168499	0.94	25	2	24	34	AT3G13080	ABCC3	ATP-binding cassette C3	ATPase-coupled transmembrane transporter activity
Maker00011587	0.000440332	0.96	110	8	6	10	AT2G32170	EXPRS	methyltransferase gene	S-adenosylmethionine-dependent methyltransferase activity
Maker00012194	0.00622063	0.97	80	6	2	6
Maker00013705	0.0265203	0.96	56	6	2	6
Maker00014320	0.00320651	0.97	75	7	2	7	AT4G17140		pleckstrin homology (PH) domain-containing protein
Maker00014605	0.000749566	0.99	112	6	1	6	AT2G26310	FAP2	fatty-acid-binding protein 2	fatty acid binding
Maker00015492	1.3418e-05	0.92	90	11	16	24
Maker00016049	0.00208584	0.93	115	10	8	10	AT4G31120	PMRT15	Protein arginine N-methyltransferase 1.5	chromatin organization
Maker00016391	0.00320651	0.99	40	2	1	6	AT5G06560	MyoB7	myosin-binding protein (Protein of unknown function, DUF593)	myosin binding
Maker00016632	0.00850427	0.97	70	3	4	6	AT3G53690		RING/U-box superfamily protein	protein ubiquitination
Maker00017399	1.3418e-05	0.89	822	145	13	20
Maker00017950	0.0265203	0.99	24	1	2	6	AT5G59250		D-xylose-proton symporter-like 3	glucose transmembrane transport
Maker00018531	0.00202891	0.91	54	7	12	17	AT3G61360	SLO3	Slow Growth3	mRNA splicing
Maker00018575	0.00850427	0.94	22	2	17	24	AT4G11440		Mitochondrial substrate carrier family protein
a One side Fisher’s exact test with Benjamini-Hochberg multiple test (Benjamini & Hochberg, 1995) correction.
b Dn, The number of non-synonymous substitutions
c Ds, The number of synonymous substitutions
d Pn, The number of non-synonymous polymorphisms
e Ds, The number of synonymous polymorphisms

## Sheet: Table S6
Table S6 GO enrichment (adjusted p < 0.05) of genes with temperature-related SNPs.
Class	GO_Name	GO_ID	P_value	EnrichmentScore	corrected p-value(BH method)
Biological process	sexual reproduction	GO:0019953	0.000440581	2.27232	0.0279225
Biological process	anatomical structure homeostasis	GO:0060249	0.000245371	3.44327	0.0279225
Biological process	microsporogenesis	GO:0009556	0.000471066	4.66814	0.0279225
Biological process	regulation of systemic acquired resistance	GO:0010112	0.000340385	5.75182	0.0279225
Biological process	telomere organization	GO:0032200	0.000510069	3.40848	0.0279225
Biological process	telomere maintenance	GO:0000723	0.000420827	3.48595	0.0279225
Biological process	multi-organism reproductive process	GO:0044703	0.000577758	2.17636	0.0281293
Biological process	programmed cell death	GO:0012501	0.000691946	2.14735	0.0296247
Biological process	regulation of kinase activity	GO:0043549	0.0010925	2.52629	0.0341798
Biological process	cell cycle	GO:0007049	0.00136441	1.55323	0.0351535
Biological process	plant-type sporogenesis	GO:0048236	0.00135822	3.97657	0.0351535
Biological process	meiotic cell cycle process	GO:1903046	0.00228834	2.13729	0.0421072
Biological process	regulation of immune system process	GO:0002682	0.00247148	2.02379	0.0421072
Biological process	protein-containing complex subunit organization	GO:0043933	0.00229172	1.51488	0.0421072
Biological process	regulation of immune response	GO:0050776	0.00249951	2.11991	0.0421072
Biological process	regulation of programmed cell death	GO:0043067	0.00214292	2.35972	0.0421072
Biological process	recombinational repair	GO:0000725	0.00194748	2.894	0.0421072
Biological process	double-strand break repair via homologous recombination	GO:0000724	0.00194748	2.894	0.0421072
Biological process	sporulation	GO:0043934	0.00315184	3.14629	0.0449459
Biological process	meiotic cell cycle	GO:0051321	0.00282992	2.04509	0.0449459
Biological process	cellular component organization	GO:0016043	0.0030922	1.21381	0.0449459
Biological process	positive regulation of cellular process	GO:0048522	0.00300604	1.34545	0.0449459
Biological process	regulation of innate immune response	GO:0045088	0.0031811	2.19117	0.0449459
Biological process	cell death	GO:0008219	0.00466682	1.81419	0.0468693
Biological process	cellular component organization or biogenesis	GO:0071840	0.00512441	1.18756	0.0468693
Biological process	sexual sporulation	GO:0034293	0.00464901	3.25355	0.0468693
Biological process	organelle organization	GO:0006996	0.00478301	1.26612	0.0468693
Biological process	epithelium development	GO:0060429	0.0049992	2.55636	0.0468693
Biological process	negative regulation of immune system process	GO:0002683	0.00509102	2.92156	0.0468693
Biological process	lysosomal transport	GO:0007041	0.00370929	4.51123	0.0468693
Biological process	cellular protein-containing complex assembly	GO:0034622	0.00517299	1.55542	0.0468693
Biological process	double-strand break repair	GO:0006302	0.00482483	2.32985	0.0468693
Biological process	RNA-dependent DNA biosynthetic process	GO:0006278	0.0048647	4.26061	0.0468693
Biological process	telomere maintenance via telomerase	GO:0007004	0.0048647	4.26061	0.0468693
Biological process	regulation of protein kinase activity	GO:0045859	0.00535037	2.30073	0.0468693
Biological process	multi-organism process	GO:0051704	0.00614945	1.29179	0.0475959
Biological process	regulation of response to stress	GO:0080134	0.00681323	1.56222	0.0475959
Biological process	regulation of cell death	GO:0010941	0.00694553	2.01818	0.0475959
Biological process	negative regulation of cell population proliferation	GO:0008285	0.00590679	2.85362	0.0475959
Biological process	cytoskeleton organization	GO:0007010	0.00613494	1.66318	0.0475959
Biological process	protein-containing complex assembly	GO:0065003	0.00655773	1.47753	0.0475959
Biological process	systemic acquired resistance	GO:0009627	0.00681827	2.78876	0.0475959
Biological process	telomere maintenance via telomere lengthening	GO:0010833	0.00625405	4.03636	0.0475959
Biological process	regulation of cell population proliferation	GO:0042127	0.00767367	2.12124	0.0494275
Cellular component	site of DNA damage	GO:0090734	0.000368736	7.03384	0.0279225
Cellular component	perinuclear region of cytoplasm	GO:0048471	0.000825116	3.48175	0.0301125
Cellular component	chromosome, telomeric region	GO:0000781	0.00435734	3.71387	0.0468693
Cellular component	supramolecular polymer	GO:0099081	0.00695466	2.01841	0.0475959
Cellular component	supramolecular fiber	GO:0099512	0.00695466	2.01841	0.0475959
Cellular component	cortical cytoskeleton	GO:0030863	0.00647143	2.81354	0.0475959
Cellular component	phragmoplast	GO:0009524	0.00717073	2.57908	0.0481045
Cellular component	cortical microtubule cytoskeleton	GO:0030981	0.00786069	3.31595	0.0498983
Molecular function	telomerase RNA binding	GO:0070034	0.000379952	6.98539	0.0279225
Molecular function	ATPase activity	GO:0016887	0.000744458	1.69307	0.0296247
Molecular function	telomeric DNA binding	GO:0042162	0.00104895	4.1375	0.0341798
Molecular function	nucleoside-triphosphatase activity	GO:0017111	0.00133446	1.58729	0.0351535
Molecular function	hydrolase activity	GO:0016787	0.00230189	1.25915	0.0421072
Molecular function	hydrolase activity, hydrolyzing O-glycosyl compounds	GO:0004553	0.00238291	2.0277	0.0421072
Molecular function	hydrolase activity, acting on acid anhydrides	GO:0016817	0.00516337	1.47139	0.0468693
Molecular function	purine nucleotide binding	GO:0017076	0.00420579	1.82753	0.0468693
Molecular function	phosphoric diester hydrolase activity	GO:0008081	0.00449698	3.68829	0.0468693
Molecular function	pyrophosphatase activity	GO:0016462	0.00532833	1.47639	0.0468693
Molecular function	purine ribonucleotide binding	GO:0032555	0.00420579	1.82753	0.0468693
Molecular function	core promoter sequence-specific DNA binding	GO:0001046	0.00361243	3.84197	0.0468693
Molecular function	purine ribonucleoside triphosphate binding	GO:0035639	0.00612692	1.82951	0.0475959
Molecular function	adenyl nucleotide binding	GO:0030554	0.0068631	1.92098	0.0475959
Molecular function	adenyl ribonucleotide binding	GO:0032559	0.0068631	1.92098	0.0475959
Molecular function	hydrolase activity, acting on acid anhydrides, in phosphorus-containing anhydrides	GO:0016818	0.00724862	1.45104	0.0481045
Molecular function	ribonucleotide binding	GO:0032553	0.00738037	1.74275	0.0482478
